# Supplementary material for: Prohexadione-calcium alleviates the leaf and root damage caused by salt stress in rice (Oryza sativa L.) at the tillering stage
Source: PLoS One. 2023 Mar 17;18(3):e0279192. doi: 10.1371/journal.pone.0279192 (PMC10022774; doi:10.1371/journal.pone.0279192)
Supplement: S1 Data — (XLSX) [file pone.0279192.s001.xlsx]

## Sheet: Fig (1)
index	treatments	X900						HHZ
		14d	original numerical value	average number	standard error	significance		14d		average number	standard error	significance
tiller number (b)	CK		2	2.3333	0.33333	a			4	4	0	a
			2						4
			3						4
	S		1	1	0	b			0	0	0	c
			1						0
			1						0
	Pro-Ca		3	3	0	a			4	3.6667	0.33333	a
			3						4
			3						3
	Pro-Ca+S		3	2.3333	0.33333	a			3	2.6667	0.33333	b
			2						2
			2						3
number of leaves in main stem (c)	CK		8	8	0	a			9	9.3333	0.33333	a
			8						10
			8						9
	S		6	6.6667	0.33333	a			6	6	0	c
			7						6
			7						6
	Pro-Ca		9	8.3333	0.33333	a			9	9.3333	0.33333	a
			8						9
			8						10
	Pro-Ca+S		9	7.3333	0.88192	a			8	7.3333	0.33333	b
			7						7
			6						7
shoot dry weight (d)	CK		2.1331	1.8907	0.14247	ab			3.0888	2.8801	0.12482	a
			1.8991						2.8943
			1.6398						2.6571
	S		1.111	1.0059	0.06071	c			0.3695	0.4604	0.06473	c
			0.9007						0.5857
			1.0061						0.4261
	Pro-Ca		2.5133	2.1601	0.17829	a			2.4704	1.9692	0.30008	b
			2.0256						2.0045
			1.9413						1.4327
	Pro-Ca+S		1.9875	1.6631	0.16426	b			1.3143	1.4548	0.08784	b
			1.5461						1.4338
			1.4558						1.6164
root dry weight (e)	CK		1.0322	1.0924	0.03263	a			1.1466	1.1253	0.10901	a
			1.1443						0.9267
			1.1008						1.3025
	S		0.2653	0.2952	0.02268	b			0.1268	0.127	0.01645	c
			0.3397						0.1556
			0.2806						0.0986
	Pro-Ca		1.0196	0.9096	0.09366	a			0.729	0.5796	0.07668	b
			0.9859						0.5347
			0.7233						0.475
	Pro-Ca+S		0.7265	0.8131	0.21369	a			0.4466	0.3914	0.04456	b
			1.2188						0.4244
			0.4939						0.3032

## Sheet: Fig (2)
index	treatments	X900						HHZ
		14d	original numerical value	average number	standard error	significance		14d		average number	standard error	significance
the length of axillary buds	CK		0.65	0.7333	0.0441	a			1.15	1.0667	0.0441	ab
			0.75						1.05
			0.8						1
	S		0.8	0.45	0.23629	a			0.3	0.4167	0.06009	c
			0						0.45
			0.55						0.5
	Pro-Ca		0.95	0.9167	0.1453	a			1.3	1.15	0.0866	a
			1.15						1
			0.65						1.15
	Pro-Ca+S		0.95	0.9	0.13229	a			0.9	0.85	0.07638	b
			1.1						0.95
			0.65						0.7

## Sheet: Fig (3)
index	treatments	X900						HHZ
		14d	original numerical value	average number	standard error	significance		14d		average number	standard error	significance
Pn (a)	CK		16.3	17.2333	0.52387	a			14	14.0667	0.34801	b
			19.7						14.7
			17.9						13.5
	S		14.9	12	0.91652	b			12.5	13.2333	0.83533	b
			13.5						12.3
			15.5						14.9
	Pro-Ca		18.5	17.9667	0.27285	a			15.7	16.0333	0.33333	a
			17.6						15.7
			17.8						16.7
	Pro-Ca+S		18	17.5333	0.73106	a			16.8	16.6333	0.16667	a
			17.5						16.8
			16.1						16.3
Tr (b)	CK		7.03	6.91	0.15308	a			5.75	5.99	0.16653	bc
			7.88						5.91
			6.97						6.31
	S		5.96	5.0933	0.41818	b			5.36	5.8533	0.42526	c
			5.31						5.5
			6.02						6.7
	Pro-Ca		6.91	7.2767	0.20795	a			6.79	6.7633	0.1507	ab
			7.63						7.01
			7.29						6.49
	Pro-Ca+S		6.74	6.9133	0.45293	a			6.67	6.9933	0.16292	a
			6.98						7.19
			6.23						7.12
Gs (c)	CK		0.59	0.45	0.01179	b			0.387	0.42	0.0229	bc
			0.72						0.409
			0.457						0.464
	S		0.432	0.3197	0.06119	b			0.322	0.3713	0.04206	c
			0.258						0.337
			0.301						0.455
	Pro-Ca		0.582	0.6307	0.02954	a			0.551	0.5543	0.01625	a
			0.684						0.584
			0.626						0.528
	Pro-Ca+S		0.41	0.4227	0.05063	b			0.468	0.5043	0.01898	ab
			0.574						0.532
			0.342						0.513
Ci (d)	CK		328	313	15.5027	a			315	319	4.50925	a
			323						314
			303						328
	S		319	305	1.1547	a			314	317.667	2.02759	a
			286						318
			283						321
	Pro-Ca		318	323	2.88675	a			327	325.667	2.96273	a
			328						330
			323						320
	Pro-Ca+S		294	297	4.58258	a			312	316.667	2.33333	a
			321						319
			291						319
WUE (e)	CK		2.31863	2.4934	0.03771	a			2.43478	2.3539	0.10825	a
			2.5						2.48731
			2.56815						2.13946
	S		2.5	2.3721	0.19468	a			2.33209	2.2641	0.03417	a
			2.54237						2.23636
			2.57475						2.22388
	Pro-Ca		2.67728	2.4752	0.10829	a			2.31222	2.375	0.10127	a
			2.30668						2.23966
			2.4417						2.57319
	Pro-Ca+S		2.67062	2.5453	0.08584	a			2.51874	2.3815	0.06993	a
			2.50716						2.33658
			2.58427						2.28933
AMC (f)	CK		0.0496951	0.0565	0.00191	a			0.0444444	0.0441	0.00162	bc
			0.0609907						0.0468153
			0.0590759						0.0411585
	S		0.0467085	0.0386	0.00399	b			0.0398089	0.0416	0.0024	c
			0.0472028						0.0386792
			0.0547703						0.0464174
	Pro-Ca		0.0581761	0.0557	0.00133	a			0.0480122	0.0493	0.00147	ab
			0.0536585						0.0475758
			0.0551084						0.0521875
	Pro-Ca+S		0.0612245	0.059	0.00186	a			0.0538462	0.0525	0.00078	a
			0.0545171						0.0526646
			0.0553265						0.0510972
SPAD (g)	CK		51.2333	50.3	0.47258	a			48.6333	49.3	0.55678	a
			49.6						50.4
			50.0667						48.9
	S		46.4333	45.6333	0.44845	b			41.5667	44	1.249	b
			45.0333						45.7667
			45.4333						44.6333
	Pro-Ca		52.3	51.6333	0.35277	a			49	49.9333	0.8838	a
			51.4667						49.1
			51.1333						51.7
	Pro-Ca+S		52.7667	51.8667	0.65659	a			49.7	49.6667	0.20276	a
			50.5667						50.0333
			52.2333						49.2667

## Sheet: Fig (4)
index	treatments	X900						HHZ
		14d	original numerical value	average number	standard error	significance		14d		average number	standard error	significance
MDA content in leaves (a)	CK		4.84908	5.0808	0.12214	c			4.05342	4.2719	0.2049	c
			5.26368						4.68138
			5.12952						4.0809
	S		9.43538	8.968	0.26124	a			8.61036	8.652	0.0709	a
			8.93646						8.79018
			8.5321						8.5554
	Pro-Ca		5.30934	5.7252	0.2188	b			2.71642	3.3863	0.33618	c
			5.81526						3.7711
			6.05098						3.67142
	Pro-Ca+S		8.37464	8.3905	0.13605	a			7.1625	6.8167	0.46588	b
			8.16316						5.89446
			8.63366						7.3931
MDA content in roots (b)	CK		3.6919	3.5987	0.05178	c			2.71172	2.4432	0.13644	b
			3.59128						2.26682
			3.51302						2.35114
	S		4.75776	4.7387	0.09904	a			4.43678	4.4371	0.039	a
			4.89986						4.5048
			4.5584						4.3697
	Pro-Ca		3.98446	3.9759	0.02471	b			4.0739	4.3253	0.1392	a
			4.01382						4.55464
			3.9295						4.34734
	Pro-Ca+S		4.00588	3.9872	0.00988	b			3.95092	4.1183	0.09245	a
			3.97234						4.27002
			3.98352						4.13398
electrolyte leakage in leaves (c)	CK		0.629705	0.6217	0.00506	b			0.779936	0.7752	0.00661	a
			0.612333						0.762143
			0.623134						0.783525
	S		0.745268	0.7459	0.00881	a			0.787909	0.7849	0.00175	a
			0.730961						0.781848
			0.761447						0.784878
	Pro-Ca		0.778008	0.7253	0.05073	a			0.748802	0.7321	0.00851	b
			0.773966						0.720947
			0.623844						0.726515
	Pro-Ca+S		0.707486	0.707	0.00886	ab			0.642948	0.6762	0.0168	c
			0.722048						0.697212
			0.691381						0.688329
electrolyte leakage in roots (d)	CK		0.669348	0.6653	0.00428	c			0.667813	0.6763	0.00585	c
			0.65678						0.687531
			0.669873						0.673591
	S		0.747737	0.7283	0.00974	a			0.879553	0.8725	0.0075	a
			0.720221						0.857475
			0.717049						0.880359
	Pro-Ca		0.679096	0.6689	0.01096	c			0.787636	0.8039	0.00862	b
			0.680606						0.807208
			0.646996						0.816935
	Pro-Ca+S		0.696408	0.7021	0.0029	b			0.805386	0.7962	0.01686	b
			0.703782						0.81963
			0.706004						0.763441
H2O2 content in leaves (e)	CK		1.42464	1.4233	0.00333	d			2.04739	2.0367	0.01856	c
			1.42155						2.05605
			1.4262						2.00088
	S		2.11904	2.1067	0.01333	a			2.56506	2.5433	0.01453	a
			2.08161						2.53599
			2.11572						2.52088
	Pro-Ca		1.93205	1.9467	0.00882	b			2.12759	2.13	0	c
			1.95753						2.12976
			1.95395						2.13434
	Pro-Ca+S		1.83704	1.8367	0.00882	c			2.41378	2.3367	0.06839	b
			1.8153						2.40016
			1.8533						2.19577
H2O2 content in roots (f)	CK		0.18955	0.1867	0.00333	a			0.0625727	0.0633	0.00333	b
			0.181728						0.0641752
			0.194166						0.063374
	S		0.165818	0.23	0.05033	a			0.188901	0.2311	0.02436	a
			0.185391						0.273298
			0.326294						0.231099
	Pro-Ca		0.159751	0.17	0.00577	a			0.113051	0.1733	0.05364	a
			0.167916						0.132242
			0.18314						0.282226
	Pro-Ca+S		0.168527	0.1833	0.00882	a			0.224766	0.22	0.01155	a
			0.176577						0.198707
			0.195082						0.244759

## Sheet: Fig (5)
index	treatments	X900						HHZ
		14d	original numerical value	average number	standard error	significance		14d		average number	standard error	significance
SOD activity in leaves (a)	CK		216.304	220.287	2.20432	c			226.087	228.987	2.89667	b
			223.913						234.783
			220.652						226.087
	S		269.565	256.163	7.27361	b			229.348	250.363	10.8027	b
			254.348						265.217
			244.565						256.522
	Pro-Ca		231.522	228.983	1.30678	c			192.391	203.623	6.28631	c
			227.174						204.348
			228.261						214.13
	Pro-Ca+S		277.174	271.74	2.73317	a			282.609	278.26	3.81799	a
			268.478						281.522
			269.565						270.652
SOD activity in roots (b)	CK		118.519	121.663	1.61926	b			141.414	130.19	6.23432	b
			123.906						129.293
			122.559						119.865
	S		176.431	172.39	2.0567	a			156.229	149.493	4.33083	b
			171.044						150.842
			169.697						141.414
	Pro-Ca		111.785	119.863	4.33083	b			137.374	129.743	3.98769	b
			126.599						123.906
			121.212						127.946
	Pro-Ca+S		168.35	164.76	4.28277	a			193.939	177.777	8.11889	a
			156.229						171.044
			169.697						168.35
CAT activity in leaves (c)	CK		1090.4	1100.27	9.86667	b			1167.73	1156.53	10.6057	a
			1120						1135.33
			1090.4						1166.53
	S		1087.73	1135.38	23.9584	ab			1040.27	971.29	35.9557	b
			1154.8						954.4
			1163.6						919.2
	Pro-Ca		1045.2	1026.8	9.20031	c			984.4	994.09	5.08345	b
			1017.47						1001.6
			1017.73						996.267
	Pro-Ca+S		1177.73	1176.98	0.68936	a			1060	1046.58	28.6627	b
			1177.6						991.6
			1175.6						1088.13
CAT activity in roots (d)	CK		99.8667	93.6467	3.78583	a			120.267	139.957	10.5551	a
			86.8						143.2
			94.2667						156.4
	S		57.6	63.0233	3.61283	c			76.1333	69.1567	3.71082	c
			61.6						63.4667
			69.8667						67.8667
	Pro-Ca		63.4667	71.29	4.2029	bc			93.6	96.4867	4.72898	b
			77.8667						90.1333
			72.5333						105.733
	Pro-Ca+S		71.7333	77.7333	5.15785	b			106.8	109.067	2.33197	b
			73.4667						113.733
			88						106.667
APX activity in leaves (e)	CK		124.627	138.57	6.97804	bc			133.213	124.603	4.32867	b
			146.12						121.107
			144.96						119.493
	S		171.293	172.97	5.4803	ab			100.24	138.113	19.395	b
			183.187						164.307
			164.427						149.787
	Pro-Ca		106.133	116.86	5.74215	c			91.4933	100.023	13.3992	b
			118.68						82.2933
			125.773						126.293
	Pro-Ca+S		224.587	188.227	21.5866	a			240	233.05	5.26681	a
			190.2						222.72
			149.893						236.427
APX activity in roots (f)	CK		61.48	73.3867	15.7736	a			41.88	56.6733	8.00462	a
			104.64						58.7733
			54.04						69.3733
	S		30.8133	41.45	5.58775	a			39.12	36.8333	3.80176	a
			43.8133						29.4133
			49.7333						41.9733
	Pro-Ca		52.6	67.7567	7.60096	a			55.12	38.3467	8.62398	a
			74.32						26.48
			76.3467						33.44
	Pro-Ca+S		62.6533	72.6433	11.2354	a			71.8133	61.4433	14.3248	a
			60.2133						79.3867
			95.0667						33.1333
POD activity in leaves (g)	CK		11470	11194.2	139.971	a			6556	6823.33	343.997	c
			11098						6408
			11014.7						7506
	S		10509	10252.8	234.084	ab			10249.3	9909.56	209.387	b
			10464						9951.67
			9785.33						9527.67
	Pro-Ca		9426.67	9661.45	210.273	b			9094.67	9211.34	250.528	b
			10081						8847.67
			9476.67						9691.67
	Pro-Ca+S		13047	11517.8	764.66	a			12438.3	12530.6	311.355	a
			10738.3						12043.3
			10768						13110
POD activity in roots (h)	CK		10772.3	11068	148.293	d			14638	14655.2	191.392	c
			11195.7						14995
			11236						14332.7
	S		18471	19072.9	384.137	b			25900.3	25961.4	239.439	b
			19787.3						25580.7
			18960.3						26403.3
	Pro-Ca		14250	13718.8	302.986	c			13473.7	13933.6	245.272	c
			13200.7						14015.7
			13705.7						14311.3
	Pro-Ca+S		22233.3	21960.4	136.492	a			33044.3	32522.2	298.439	a
			21830.3						32010.7
			21817.7						32511.7

## Sheet: Fig (6)
index	treatments	X900						HHZ
		14d	original numerical value	average number	standard error	significance		14d		average number	standard error	significance
AsA content activity in leaves (a)	CK		157.26	172.658	7.79556	b			132.524	145.683	6.67876	c
			182.476						154.251
			178.238						150.273
	S		163.621	178.369	7.50358	b			193.524	205.063	8.78355	b
			183.335						199.361
			188.15						222.304
	Pro-Ca		226.361	230.737	2.23798	a			318.436	307.345	5.56387	a
			232.11						302.581
			233.74						301.018
	Pro-Ca+S		225.317	221.518	5.31683	a			197.405	209.778	9.2089	b
			211.018						227.78
			228.22						204.15
AsA content activity in roots (b)	CK		99.3436	93.533	8.09213	c			178.621	181.358	1.47854	b
			103.709						183.696
			77.5463						181.758
	S		194.216	209.026	16.9073	a			236.079	232.292	8.05307	a
			190.106						243.956
			242.758						216.841
	Pro-Ca		161.656	165.587	5.75459	b			236.427	254.786	16.1428	a
			158.185						240.965
			176.921						286.965
	Pro-Ca+S		163.004	163.167	2.1164	b			113.828	114.433	0.99575	c
			159.586						113.093
			166.912						116.379
GSH in leaves (c)	CK		588.607	579.043	9.44194	c			594.262	614.92	14.6325	b
			588.361						607.295
			560.164						643.197
	S		661.721	643.497	10.6755	b			617.213	628.143	5.59332	b
			624.754						631.557
			644.016						635.656
	Pro-Ca		644.672	642.65	1.94055	b			654.754	668.333	10.4014	ab
			638.77						661.475
			644.508						688.77
	Pro-Ca+S		678.852	680.3	0.72858	a			688.033	694.56	27.2882	a
			681.148						744.754
			680.902						650.902
GSH in roots (d)	CK		262.664	267.853	3.77671	ab			314.18	324.453	9.48459	a
			275.205						315.779
			265.697						343.402
	S		256.926	258.923	2.01337	b			285.533	274.647	5.54717	b
			262.951						267.336
			256.885						271.066
	Pro-Ca		271.393	276.39	2.54883	a			312.992	308.743	4.02376	a
			278.033						300.697
			279.754						312.541
	Pro-Ca+S		290.984	274.26	8.44337	ab			287.131	286.87	0.99007	b
			263.852						285.041
			267.951						288.443

## Sheet: Fig (7)
index	treatments	X900						HHZ
		14d	original numerical value	average number	standard error	significance		14d		average number	standard error	significance
the soluble protein content in leaves (a)	CK		15.9405	16.0843	0.08158	c			15.9789	15.9923	0.04205	b
			16.0894						15.927
			16.223						16.0709
	S		16.7055	16.79	0.14907	b			16.3351	16.5103	0.09421	a
			17.0798						16.658
			16.5846						16.5378
	Pro-Ca		15.7264	15.7242	0.00219	c			16.5771	16.4299	0.09176	a
			15.7198						16.4512
			15.7264						16.2614
	Pro-Ca+S		17.7959	17.3836	0.20667	a			16.6262	16.6341	0.05951	a
			17.2022						16.7409
			17.1526						16.5351
the soluble protein content in roots (b)	CK		3.40371	3.4348	0.04516	c			4.42552	4.4865	0.05037	b
			3.37695						4.44762
			3.52381						4.58648
	S		4.31962	4.223	0.06385	b			4.75143	4.6207	0.06597	b
			4.24705						4.57076
			4.10238						4.5399
	Pro-Ca		3.29495	3.3978	0.08412	c			4.0199	4.0303	0.00671	c
			3.334						4.04286
			3.56457						4.02829
	Pro-Ca+S		5.81533	5.5337	0.14224	a			4.9439	4.8967	0.02372	a
			5.35829						4.87752
			5.42733						4.86876
the proline content in leaves (c)	CK		102.006	103.96	2.86365	c			86.5111	85.4449	0.89276	c
			100.275						86.1522
			109.6						83.6715
	S		160.669	167.167	3.25048	b			159.334	160.352	1.01475	b
			170.239						159.34
			170.592						162.381
	Pro-Ca		85.7304	88.3223	1.84825	d			82.2989	83.2412	2.19767	c
			87.3359						87.4304
			91.9007						79.9944
	Pro-Ca+S		185.193	191.368	7.17266	a			224.444	218.855	2.80029	a
			183.241						216.372
			205.669						215.749
the proline content in roots (d)	CK		4.45778	3.889	0.28744	b			6.52926	6.7895	0.26657	c
			3.67704						6.51667
			3.53222						7.32259
	S		3.24259	4.802	0.7963	ab			7.59963	7.6773	0.09054	bc
			5.30148						7.85778
			5.86185						7.57444
	Pro-Ca		6.06333	4.909	0.68797	ab			8.1537	8.4979	0.20182	b
			4.98037						8.48741
			3.68333						8.85259
	Pro-Ca+S		6.66148	6.7391	0.71174	a			13.3293	13.0921	0.63818	a
			8.00889						14.0596
			5.54704						11.8874

## Sheet: Table 1
index	treatments	X900						HHZ
		14d	original numerical value	average number	standard error	significance		14d		average number	standard error	significance
Plant height	CK		69	72.8667	2.19494	a			69	69.4667	0.29059	a
			73						69.4
			76.6						70
	S		49.7	47.6333	1.38604	c			53.1	54.4333	2.34829	b
			48.2						59
			45						51.2
	Pro-Ca		58.5	64.2667	3.07481	b			68.5	65.3	1.90788	a
			69						61.9
			65.3						65.5
	Pro-Ca+S		56	53.7333	1.65965	c			57.9	59.2667	1.31698	b
			50.5						61.9
			54.7						58
Root length	CK		32.5	35.4333	1.62207	a			50.7	44.9	3.12143	a
			35.7						44
			38.1						40
	S		28.4	24.8333	2.27621	b			13.9	20.5333	3.45076	c
			25.5						25.5
			20.6						22.2
	Pro-Ca		34.2	31.8	2.05994	ab			34	35.4	2.46847	b
			33.5						40.2
			27.7						32
	Pro-Ca+S		34.5	31.9	2.30651	ab			28.1	30.7667	1.62207	b
			33.9						33.7
			27.3						30.5
Stem base width	CK		23.6	26.2667	2.46937	a			26.5	26.7	0.81445	a
			31.2						25.4
			24						28.2
	S		17.9	18.5667	0.37565	b			9.2	8.8667	0.33333	c
			19.2						8.2
			18.6						9.2
	Pro-Ca		29	27.4333	0.84525	a			23.1	25.2	2.15019	ab
			27.2						29.5
			26.1						23
	Pro-Ca+S		27.3	22.2667	2.54449	ab			19.5	21.2667	0.88757	b
			19.1						22
			20.4						22.3
Leaf area	CK		5536.2	5348.9	224.423	a			2150.3	3621.1	896.802	a
			5608.5						3467.5
			4902						5245.5
	S		1789.4	2223.33	418.085	c			2367.3	2509.6	139.857	a
			3059.3						2789.3
			1821.3						2372.2
	Pro-Ca		6137.7	5701.07	336.513	a			4124.3	3847.57	291.201	a
			5926.3						3265.4
			5039.2						4153
	Pro-Ca+S		3919.3	3876.77	57.6445	b			3090.1	3943.67	439.618	a
			3948.3						4553.1
			3762.7						4187.8

## Sheet: Table 2
index	treatments	X900						HHZ
		14d	original numerical value	average number	standard error	significance		14d		average number	standard error	significance
root to shoot ratio	CK		0.483897	0.5833	0.05548	a			0.371212	0.3933	0.05044	a
			0.602549						0.320181
			0.671301						0.490196
	S		0.238794	0.3	0.04163	a			0.343166	0.28	0.03215	a
			0.377151						0.265665
			0.278899						0.231401
	Pro-Ca		0.405682	0.4233	0.03528	a			0.295094	0.3	0.01732	a
			0.48672						0.26675
			0.372585						0.331542
	Pro-Ca+S		0.365535	0.5	0.14526	a			0.339801	0.2767	0.04485	a
			0.788306						0.295997
			0.339264						0.187577
shoot fresh weight	CK		10.5767	10.2567	0.58802	ab			12.9279	12.4722	0.23174	a
			11.0767						12.1711
			9.1166						12.3176
	S		6.1291	5.8481	0.44748	c			2.8476	3.7508	0.68734	c
			4.9717						5.0999
			6.4434						3.305
	Pro-Ca		13.0207	11.6324	0.76872	a			11.5283	9.1614	1.42497	b
			11.5102						9.3528
			10.3662						6.6032
	Pro-Ca+S		10.3411	9.3541	0.52955	b			8.1356	8.5918	0.63139	b
			9.1931						7.8001
			8.528						9.8396
root fresh weight	CK		5.6322	6.7022	0.89404	ab			8.0463	7.8273	0.86651	a
			8.4779						6.229
			5.9966						9.2066
	S		2.9634	3.7371	0.48927	b			0.9549	1.0831	0.18006	c
			3.6052						1.4386
			4.6428						0.8557
	Pro-Ca		7.4409	7.1243	1.18361	a			5.4357	4.144	0.64684	b
			8.9977						3.4361
			4.9344						3.5602
	Pro-Ca+S		7.7745	5.8021	1.12714	ab			3.7564	4.1068	0.50988	b
			5.7612						3.4527
			3.8706						5.1114
